# Supplementary material for: Benefit-risk balance of S-1 versus UFT as adjuvant chemotherapy for stage II/III rectal cancer (JFMC35-C1: ACTS-RC)
Source: Oncologist. 2026 Mar 15;31(4):oyag081. doi: 10.1093/oncolo/oyag081 (PMC13033234; doi:10.1093/oncolo/oyag081)
Supplement: oyag081_Supplementary_Data [file oyag081_supplementary_data.zip]

Archive with 16 entries (15 files):
- Supplement_Data/
- __MACOSX/._Supplement_Data
- Supplement_Data/.DS_Store
- __MACOSX/Supplement_Data/._.DS_Store
- Supplement_Data/Chiem et al - Supplementary Appendix-Fig 10NOV25_clean.pdf
- __MACOSX/Supplement_Data/._Chiem et al - Supplementary Appendix-Fig 10NOV25_clean.pdf
- Supplement_Data/Chiem et al - Supplementary Appendix - Text 10NOV25_clean.pdf
- __MACOSX/Supplement_Data/._Chiem et al - Supplementary Appendix - Text 10NOV25_clean.pdf
- Supplement_Data/Chiem et al - Supplementary Appendix - Table 10NOV25_clean.pdf
- __MACOSX/Supplement_Data/._Chiem et al - Supplementary Appendix - Table 10NOV25_clean.pdf
- Supplement_Data/~$iem et al - Supplementary Appendix-Fig 10NOV25_clean.docx
- __MACOSX/Supplement_Data/._~$iem et al - Supplementary Appendix-Fig 10NOV25_clean.docx
- Supplement_Data/~$iem et al - Supplementary Appendix - Text 10NOV25_clean.docx
- __MACOSX/Supplement_Data/._~$iem et al - Supplementary Appendix - Text 10NOV25_clean.docx
- Supplement_Data/~$iem et al - Supplementary Appendix - Table 10NOV25_clean.docx
- __MACOSX/Supplement_Data/._~$iem et al - Supplementary Appendix - Table 10NOV25_clean.docx
